# Supplementary material for: Chromosome Translocations, Gene Fusions, and Their Molecular Consequences in Pleomorphic Salivary Gland Adenomas
Source: Biomedicines. 2022 Aug 14;10(8):1970. doi: 10.3390/biomedicines10081970 (PMC9405559; doi:10.3390/biomedicines10081970)
Supplement: Supplementary file 1 [file biomedicines-10-01970-s001.zip]

Archive with 1 entries (1 files):
- biomedicines-1852371-supplementary.pdf
